# Supplementary material for: Associative Learning of New Word Forms in a First Language (L1) and Haptic Referents in a Single-Day Experiment
Source: Eur J Investig Health Psychol Educ. 2021 Jun 21;11(2):616–26. doi: 10.3390/ejihpe11020044 (PMC8314365; doi:10.3390/ejihpe11020044)
Supplement: Supplementary file 1 [file ejihpe-11-00044-s001.zip]

Archive with 1 entries (1 files):
- ejihpe-1235288-supplementary.pdf
